# Supplementary material for: Associations between patterns in comorbid diagnostic trajectories of individuals with schizophrenia and etiological factors
Source: Nat Commun. 2021 Nov 16;12:6617. doi: 10.1038/s41467-021-26903-7 (PMC8595374; doi:10.1038/s41467-021-26903-7)
Supplement: Supplementary file 4 — Source Data [file 41467_2021_26903_MOESM4_ESM.xlsx]

## Sheet: Fig 1
Cumulative incidence at age 30
	Cases						Controls
	Before SCZ	CI_min	CI_max	After SCZ	CI_min	CI_max	Before SCZ	CI_min	CI_max
F1	20.8	19.7	22	37.4	36.2	38.5	2.3	2	2.6
F3	28.4	27.2	29.7	36.8	36.2	38.4	5.1	4.8	5.5
F4	13	12	13.9	21.6	20.7	22.4	3.9	3.6	4.3
F5	4.5	4	5.1	6.6	6.2	7.1	1.4	1.2	1.5
F60	20	18.9	21.1	30.3	29.5	31.2	3.2	2.9	3.5
F70	2.9	2.5	3.4	5.2	4.8	5.7	0.9	0.7	1
F84	4.2	3.6	4.7	6.6	6.2	7.1	1.7	1.5	1.9
F9	14.3	13.3	15.3	20.5	19.8	21.2	4.9	4.7	5.3

## Sheet: Fig 2
D1	D2	None (N)	D1 first (N)	D2 first (N)	D2 after Dl (N)	HR	95 %-conf.	p-value
F1	F3	2007	1718	1413	218	1.04	(0.93-1.17)	0.47
F1	F4	2585	915	1616	196	0.89	(0.76-1.03)	0.12
F1	F50	3041	336	1903	25	1	(0.78-1.28)	0.98
F1	F60	2395	1240	1352	256	1.34	(1.18-1.51)	4.4e-06
F1	F70	3118	251	1798	56	0.82	(0.64-1.05)	0.12
F1	F84	3016	347	1832	25	0.4	(0.31-0.53)	3.5e-11
F1	F9	2768	826	1389	189	1.28	(1.14-1.45)	6.2e-05
F3	F1	2007	1631	1304	414	0.71	(0.61-0.82)	7e-06
F3	F4	2823	764	1378	279	1.01	(0.85-1.19)	0.95
F3	F50	3278	226	1616	88	1.38	(1.11-1.71)	0.0035
F3	F60	2598	1032	1098	383	0.85	(0.74-0.99)	0.036
F3	F70	3189	258	1603	50	0.42	(0.29-0.60)	2.77e-06
F3	F84	3171	291	1554	68	0.58	(0.43-0.78)	0.0003
F3	F9	2679	903	1343	132	0.69	(0.59-0.81)	2.6e-06
F4	F1	2585	1885	726	190	1.08	(0.91-1.28)	0.36
F4	F3	2823	1727	565	159	1.48	(1.27-1.71)	2.4e-07
F4	F50	4038	297	884	37	1.52	(1.17-1.97)	0.0016
F4	F60	3179	1294	539	179	1.57	(1.34-1.85)	3.8e-08
F4	F70	4023	281	847	33	1.05	(0.76-1.45)	0.76
F4	F84	3979	321	836	36	0.9	(0.66-1.24)	0.52
F4	F9	3456	947	648	89	1.2	(1.02-1.43)	0.032
F50	F1	3041	2046	270	67	0.8	(0.52-1.22)	0.29
F50	F3	3278	1877	139	89	1.89	(1.44-2.48)	5.1e-06
F50	F4	4038	1068	196	63	1.43	(1.00-2.03)	0.049
F50	F60	3651	1476	137	86	1.35	(1.00-1.83)	0.052
F50	F70	4752	319	268	9	0.86	(0.44-1.67)	0.65
F50	F84	4704	375	259	7	1.56	(0.91-2.68)	0.11
F50	F9	4009	1089	217	26	0.92	(0.65-1.31)	0.64
F60	F1	2395	1712	916	338	1.77	(1.53-2.05)	3e-14
F60	F3	2598	1656	774	218	2.04	(1.80-2.32)	2e-28
F60	F4	3179	844	943	213	1.92	(1.64-2.26)	1.5e-15
F60	F50	3651	261	1192	60	1.61	(1.29-2.01)	2.2e-05
F60	F70	3603	272	1238	41	1.04	(0.77-1.40)	0.81
F60	F84	3521	337	1260	32	0.71	(0.51-0.99)	0.042
F60	F9	3143	932	933	1150	1.92	(1.67-2.21)	5.9e-20
F70	F1	3118	2038	193	63	1.79	(1.29-2.49)	0.00049
F70	F3	3189	1967	214	30	1.01	(0.73-1.40)	0.93
F70	F4	4023	1114	216	39	1.51	(1.04-2.20)	0.03
F70	F50	4752	357	272	9	0.91	(0.46-1.78)	0.77
F70	F60	3603	1539	194	44	1.33	(0.93-1.89)	0.11
F70	F84	4764	353	233	17	1.36	(0.82-2.23)	0.23
F70	F9	4087	1078	172	20	2.48	(1.90-3.24)	2.9e-11
F84	F1	3016	2060	295	55	0.5	(0.32-0.77)	0.0019
F84	F3	3171	1947	244	46	2.18	(1.62-2.93)	3.1e-07
F84	F4	3979	1108	267	40	2.17	(1.51-3.13)	3e-05
F84	F50	4704	349	324	14	1.11	(0.52-2.38)	0.78
F84	F60	3521	1562	267	37	1.38	(0.93-2.05)	0.11
F84	F70	4764	298	295	17	2.09	(1.27-3.44)	0.0035
F84	F9	4057	1056	196	41	2.18	(1.66-2.87)	2e-08
F9	F1	2768	1749	543	313	3.03	(2.48-3.69)	5.2e-28
F9	F3	2679	1780	694	185	1.17	(0.95-1.42)	0.13
F9	F4	3456	943	741	161	1.9	(1.51-2.39)	4.1e-08
F9	F50	4009	312	939	36	1.24	(0.84-1.85)	0.28
F9	F60	3143	1276	601	248	1.82	(1.47-2.26)	4.3e-08
F9	F70	4087	234	861	76	1.01	(0.65-1.57)	0.97
F9	F84	4057	279	829	69	1.45	(1.05-1.98)	0.02

## Sheet: Fig 4C
		Before SCZ			After SCZ
Cluster	Dia	Cum Inc %	l conf int %	u conf int %	Cum Inc %	l conf int %	u conf int %
1	F1	24.5	20.8	28.3	44.5	41.7	49.4
1	F3	9.2	6.7	11.7	14	11.8	16.2
1	F4	11.5	8.9	14.1	18.3	15.8	20.7
1	F50	1.7	0.6	2.7	2.8	1.8	3.8
1	F60	16.5	13.4	19.7	27.5	24.4	30.6
1	F70	8	7.4	10.2	11.6	10	13.3
1	F84	16.8	13.7	19.8	21.3	19.5	23.1
1	F90	78.2	74.9	81.6	88.9	86.3	91.5
2	F1	29	26.7	31.4	51	48.7	53.2
2	F3	60	57.4	62.5	74.9	72.3	76.8
2	F4	27.6	25.3	29.9	43.6	41.5	45.6
2	F50	12.4	10.7	14	16.6	15.5	17.7
2	F60	44.6	42	47.1	63.5	61.4	65.7
2	F70	5.5	4.4	6.7	9.2	8.2	10.2
2	F84	6.2	5	7.4	9.6	8.6	10.6
2	F90	17.1	15.2	19	27.5	25.8	29.2
3	F1	4.5	2.9	6.2	10.5	8.5	12.5
3	F3	68.2	64.5	72	8.7	83.6	90
3	F4	11.1	8.7	13.5	18.9	16.6	21.2
3	F50	2.1	1.1	3.2	4.7	3.5	6
3	F60	15.8	13.1	18.6	25.6	23.1	28
3	F70	0.7	0.1	1.3	1.8	1	2.7
3	F84	0.6	0.01	1.2	3	1.7	4.4
3	F90	0.6	0.01	1.2	2.7	1.4	3.9
4	F1	65.9	-	-	100	-	-
4	F3	0.6	0.01	1.3	4.1	2.5	5.7
4	F4	2.1	1.1	3.2	7.4	5.5	9.3
4	F50	0.3	0	0.7	0.8	0.2	1.5
4	F60	6.8	4.9	0.9	13.6	11.5	15.7
4	F70	0.3	0	0.7	1.7	0.8	2.7
4	F84	0.1	0	0.4	0.7	0.1	1.3
4	F90	4.5	2.9	6	10.5	8.6	12.3
5	F1	3.9	2.9	5	12.1	10.6	13.6
5	F3	4.5	3.4	5.6	7	6.1	9.9
5	F4	5.9	4.7	7	10.8	9.7	11.9
5	F50	1.3	0.8	1.8	2.3	1.8	2.8
5	F60	7.1	5.8	8.3	12	10.9	13.1
5	F70	1	0.6	1.5	2.5	1.9	3.1
5	F84	1.3	0.8	1.9	2.9	2.3	3.5
5	F90	1	0.5	1.5	3.9	3.1	4.8

## Sheet: Fig 4D
Cluster	Variable	mean Z	sd
1	Edu-PGS	-0.14	0.063
2	Edu-PGS	-0.033	0.039
3	Edu-PGS	0.076	0.053
4	Edu-PGS	-0.086	0.061
5	Edu-PGS	0.081	0.04
1	Maternal Age	-0.078	0.047
2	Maternal Age	0.0071	0.026
3	Maternal Age	0.076	0.037
4	Maternal Age	-0.097	0.046
5	Maternal Age	0.17	0.029
1	Paternal Age	0.0003	0.05
2	Paternal Age	-0.033	0.026
3	Paternal Age	0.1	0.037
4	Paternal Age	-0.037	0.047
5	Paternal Age	-0.0045	0.029
1	Birth Weight	-0.16	0.046
2	Birth Weight	-0.015	0.026
3	Birth Weight	0.15	0.037
4	Birth Weight	-0.032	0.045
5	Birth Weight	0.007	0.029
1	Birth Length	-0.035	0.041
2	Birth Length	-0.058	0.025
3	Birth Length	0.02	0.037
4	Birth Length	0.021	0.037
5	Birth Length	0.047	0.025
1	Number of hosp.	0.0064	0.039
2	Number of hosp.	0.2	0.035
3	Number of hosp.	-0.12	0.024
4	Number of hosp.	0.09	0.038
5	Number of hosp.	-0.17	0.014
1	Total time hosp.	-0.027	0.04
2	Total time hosp.	0.1	0.027
3	Total time hosp.	-0.11	0.034
4	Total time hosp.	0.267	0.049
5	Total time hosp.	0.014	0.018

## Sheet: Fig 4E
Cluster	Variable	mean - mean prop	sd
1	bacterial infection	0.012	0.018
2	bacterial infection	0.037	0.012
3	bacterial infection	0.012	0.017
4	bacterial infection	-0.004	0.017
5	bacterial infection	-0.039	0.01
1	maternal diagnosis, any psych	0.06	0.019
2	maternal diagnosis, any psych	0.037	0.011
3	maternal diagnosis, any psych	-0.038	0.015
4	maternal diagnosis, any psych	0.0048	0.016
5	maternal diagnosis, any psych	0.038	0.01
1	maternal diagnosis, Schiz.	0.015	0.008
2	maternal diagnosis, Schiz.	-0.004	0.004
3	maternal diagnosis, Schiz.	-0.011	0.005
4	maternal diagnosis, Schiz.	0.004	0.006
5	maternal diagnosis, any psych	0.0017	0.004
1	Maternal smoking in preg.	0.053	0.036
2	Maternal smoking in preg.	0.012	0.025
3	Maternal smoking in preg.	-0.04	0.044
4	Maternal smoking in preg.	0.072	0.052
5	Maternal smoking in preg.	-0.061	0.03
1	Paternal diagnosis, any psych	0.021	0.017
2	Paternal diagnosis, any psych	0.015	0.011
3	Paternal diagnosis, any psych	0.002	0.015
4	Paternal diagnosis, any psych	0.031	0.016
5	Paternal diagnosis, any psych	-0.034	0.009
1	Paternal diagnosis, Schiz.	0.02	0.016
2	Paternal diagnosis, Schiz.	0.016	0.01
3	Paternal diagnosis, Schiz.	-0.008	0.014
4	Paternal diagnosis, Schiz.	0.02	0.015
5	Paternal diagnosis, Schiz.	-0.03	0.009

## Sheet: Fig S2
N_dim	R^2
1	0.554
2	0.732
3	0.792
4	0.813
5	0.848
6	0.901
7	0.916
8	0.935
9	0.945
10	0.953
11	0.96
12	0.968
13	0.969

## Sheet: Fig S8
k	R^2
2	0.275
3	0.351
4	0.435
5	0.489
6	0.522
7	0.542
8	0.57
